# Supplementary material for: Fast and Accurate Charge State Deconvolution of Protein Mass Spectra
Source: Anal Chem. 2025 Jul 7;97(28):14964–73. doi: 10.1021/acs.analchem.5c00288 (PMC12291047; doi:10.1021/acs.analchem.5c00288)
Supplement: Supplementary file 2 [file ac5c00288_si_002.xlsx]

## Sheet: Results
				Total Number of Results											False Positives																	True Positives
			(Masses for Single Spectra,
			Mass Components for Sliding Window)
								Number of False Positives					Percent of False Postives out of Total						Fold-Decrease in % False Positives vs.					Number of True Positives						Percent of True Postives out of Total						Fold-Increase in True Positives
	Study	kDecon	ReSpect	PMI Intact	UniDec	FLASHDeconv		kDecon	ReSpect	PMI Intact	UniDec	FLASHDeconv	kDecon	ReSpect	PMI Intact	UniDec	FLASHDeconv		ReSpect	PMI Intact	UniDec	FLASHDeconv		kDecon	ReSpect	PMI Intact	UniDec	FLASHDeconv		kDecon	ReSpect	PMI Intact	UniDec	FLASHDeconv		ReSpect	PMI Intact	UniDec	FLASHDeconv
	Fab Profiling Full File	488	3207					47	2348				0.0963115	0.732148					7.60188					441	859					0.903689	0.267852					0.513388
	Fab Profiling Single Spectrum High Abundance	26	51		16			0	43		5		0	0.843137		0.3125			N/A		N/A			26	8		12			1	0.156863		0.75			3.25		2.16667
	Fab Profiling Single Spectrum Low Abundance	16	21		21			1	10		2		0.0625	0.47619		0.0952381			7.61905		1.52381			15	11		15			0.9375	0.52381		0.714286			1.36364		1
	Trastuzumab Replicates					2826					2820					0.997877
	Trastuzumab Single Spectrum UniDec 0.01 PDT	98		96	16			0		67	2		0		0.697917	0.125				N/A	N/A			98		29	14			1		0.302083	0.875				3.37931	7
	Trastuzumab Single Spectrum UniDec 0.005 PDT	98		96	25			0		67	7		0		0.697917	0.28				N/A	N/A			98		29	18			1		0.302083	0.72				3.37931	5.44444
	Trastuzumab Single Spectrum UniDec 0.001 PDT	98		96	152			0		67	133		0		0.697917	0.875				N/A	N/A			98		29	19			1		0.302083	0.125				3.37931	5.15789

## Sheet: Data Availability
		Data	Repository
		AAV Orbitrap	MSV000091640
		Nucleosome Orbitrap	MSV000085238
		Fab Orbitrap	MSV000091179
		Ribosome Orbitrap	PXD008881
		Trastuzumab Replicates Orbitrap	Freely available on Thermo Software Portal
		Native Adalimumab Orbitrap	https://doi.org/10.5281/zenodo.10455819
		All other data is deposited as single spectrum mzml files	MSV000097766
